# Supplementary material for: Preparation of Al@FTCS/P(VDF-HFP) Composite Energetic Materials and Their Reaction Properties
Source: Materials (Basel). 2024 Jun 21;17(13):3046. doi: 10.3390/ma17133046 (PMC11242070; doi:10.3390/ma17133046)
Supplement: Supplementary file 1 [file materials-17-03046-s001.zip]

Archive with 1 entries (1 files):
- materials-3012470-supplementary.pdf
